# Supplementary material for: Macrobiotus rebecchii sp. nov.: A New Limno-Terrestrial and Hermaphroditic Tardigrade from Kyrgyzstan
Source: Animals (Basel). 2022 Oct 23;12(21):2906. doi: 10.3390/ani12212906 (PMC9653662; doi:10.3390/ani12212906)
Supplement: Supplementary file 1 [file animals-12-02906-s001.zip]

Archive with 2 entries (2 files):
- Spreadsheets S1. Raw morphometric data of Macrobiotus rebecchii sp. nov.xlsx
- Spreadsheets S2. P-genetic distances..xlsx
