# Supplementary material for: Macrobiotus rebecchii sp. nov.: A New Limno-Terrestrial and Hermaphroditic Tardigrade from Kyrgyzstan
Source: Animals (Basel). 2022 Oct 23;12(21):2906. doi: 10.3390/ani12212906 (PMC9653662; doi:10.3390/ani12212906)
Supplement: Supplementary file 1 [file animals-12-02906-s001.zip › Spreadsheets S1. Raw morphometric data of Macrobiotus rebecchii sp. nov.xlsx]

## Sheet: instructions
	INSTRUCTIONS and TERMS OF USE
	1	This is a morphometric template for species of the Tardigrada Order Parachela.
	2	The template caluclates the pt ratio and other relative measures only if all measurements required to calculate a ratio are provided (otherwise the ratio cell remains empty, meaning lack of data). The only numbers you need to enter are absolute measurements in micrometres [μm] in the sheet "individuals". If a structure is not measurable leave the cell empty (enetring zeros will mean that the trai…
	3	The "individuals" sheet automatically calculates basic statistics (number of measurements, range, mean and SD). The table with these statistics is placed after the last (30th) specimen. The summary table can be then copied and pasted directly to MS Word.
	4	If measurements are done on the type series, please enter the holotype in the first column (this way holotype data are automatically copied to the summary table at end of the sheet). If measurements are not done on the type series, you may delete the last two columns in the summary table. You may change specimen/slide names as desired.
	5	If a trait listed is not present in the species you are measuring, remove the entire row (highlight the row, right mouse click, choose "delete").
	6	Data from the sheet "individuals" are automatically copied to the four remaining "stats" sheets. Data in those sheets are arranged for statistical analyses in the majority of statistical software.
	7	If you want to see the formulas behind this template, press Ctrl+` (usually just before "1" on the keyboard). To return to the value view, press Ctrl+` again.
	8	This template can be freely used but each published use must be credited as Morphometric data were handled using the Parachela ver. 1.8 template available from the Tardigrada Register, www.tardigrada.net/register (Michalczyk & Kaczmarek 2013). The reference is: Michalczyk, Ł. & Kaczmarek, Ł. (2013) The Tardigrada Register: a comprehensive online data repository for tardigrade taxonomy. Journal of…
	9	Copyright by Łukasz Michalczyk. Enquires and suggestions: LM@tardigrada.net

## Sheet: general info
	Species		Macrobiotus rebecchii
	Population		KG.001
	Type series		YES
	Author		Daniel Stec
	Date		25.03.2022

## Sheet: animals
SPECIMEN	1 (HOL)		2		3		4		5		6		7		8		9		10		11		12		13		14		15		16		17		18		19		20		21		22		23		24		25
CHARACTER	µm	pt	µm	pt	µm	pt	µm	pt	µm	pt	µm	pt	µm	pt	µm	pt	µm	pt	µm	pt	µm	pt	µm	pt	µm	pt	µm	pt	µm	pt	µm	pt	µm	pt	µm	pt	µm	pt	µm	pt	µm	pt	µm	pt	µm	pt	µm	pt	µm
Body length	902	1348.28	860	1345.85	861	1294.74	927	1359.24	799	1216.13	1007.9	1488.77	891	1347.96	844	1259.7	820	1250	901	1407.81	698	1177.07	776	1201.24	844	1286.59	886	1304.86	593	994.966	659	1091.06	858	1336.45	1061	1485.99	887	1285.51	891	1390.02
Buccopharyngeal tube
Buccal tube length	66.9	–	63.9	–	66.5	–	68.2	–	65.7	–	67.7	–	66.1	–	67	–	65.6	–	64	–	59.3	–	64.6	–	65.6	–	67.9	–	59.6	–	60.4	–	64.2	–	71.4	–	69	–	64.1	–		–		–		–		–
Stylet support insertion point	53.4	79.8206	51.6	80.7512	53.7	80.7519	54.6	80.0587	53	80.6697	54.1	79.9114	52.2	78.9713	54.1	80.7463	52.7	80.3354	52	81.25	48.2	81.2816	52.3	80.9598	53.5	81.5549	54.3	79.9705	48	80.5369	48.3	79.9669	52	80.9969	57.5	80.5322	55.1	79.8551	51.7	80.6552
Buccal tube external width	12.4	18.5351	12.2	19.0923	12.6	18.9474	12.6	18.4751	11.8	17.9604	13.1	19.3501	13	19.6672	12.7	18.9552	11.8	17.9878	12.2	19.0625	11.1	18.7184	12.2	18.8854	12.8	19.5122	11.6	17.0839	11	18.4564	10.4	17.2185	11.7	18.2243	12.9	18.0672	12.6	18.2609	12	18.7207
Buccal tube internal width	10.1	15.0972	9.8	15.3365	10.1	15.188	10.2	14.956	9.7	14.7641	10.4	15.3619	10.5	15.885	10	14.9254	9.4	14.3293	10	15.625	8.4	14.1653	10.1	15.6347	10.9	16.6159	9.3	13.6966	8.6	14.4295	8.6	14.2384	9.2	14.3302	9.9	13.8655	9.5	13.7681	8.9	13.8846
Ventral lamina length	38.7	57.8475	35.8	56.025	38.3	57.594	37.8	55.4252	37.3	56.7732	41.5	61.2999			42.4	63.2836	35.7	54.4207	37.7	58.9063	36.2	61.0455	38.4	59.4427	40.7	62.0427					40.1	66.3907	38.1	59.3458	40.8	57.1429	40.4	58.5507	37.9	59.1264
Placoid lengths
Macroplacoid 1	25.6	38.2661	21.8	34.1158	24.3	36.5414	25.9	37.9765	25.4	38.6606	25.4	37.5185	24	36.3086	25.6	38.209	24.6	37.5	24.3	37.9688	19.9	33.5582	22.9	35.4489	27.5	41.9207	25.9	38.1443	20.8	34.8993	20.1	33.2781	23.2	36.1371	25.8	36.1345	23.8	34.4928	23.3	36.3495
Macroplacoid 2	15.7	23.4679	13	20.3443	14.5	21.8045	14.3	20.9677	15.5	23.5921	16.1	23.7814	14.9	22.5416	15.6	23.2836	14.2	21.6463	13.9	21.7188	12.6	21.2479	13.4	20.743	13.8	21.0366	15.3	22.5331	12.6	21.1409	13.2	21.8543	14.4	22.4299	15.5	21.7087	14.3	20.7246	14.9	23.2449
Microplacoid	8.3	12.4066	7.5	11.7371	8	12.0301	8.7	12.7566	8.9	13.5464	8.6	12.7031	8.3	12.5567	8.2	12.2388	8.2	12.5	9.4	14.6875	7.2	12.1417	7.7	11.9195	8.2	12.5	9.1	13.4021	6.9	11.5772	7.2	11.9205	7.6	11.838	8.8	12.3249	7.7	11.1594	5.8	9.04836
Macroplacoid row	43.4	64.8729	37	57.903	40.3	60.6015	42.6	62.4633	42.8	65.1446	42.9	63.3678	40.6	61.4221	42.6	63.5821	41.2	62.8049	40.6	63.4375	34.3	57.8415	38.1	58.9783	43.3	66.0061	55.1	81.1487	35.1	58.8926	34.6	57.2848	40.1	62.4611	42.9	60.084	40.6	58.8406	39.4	61.4665
Placoid row	53.5	79.9701	47.2	73.8654	50.2	75.4887	53.6	78.5924	53.2	80.9741	53.8	79.4682	51.1	77.3071	53.5	79.8507	51.6	78.6585	51.4	80.3125	44	74.199	47.9	74.1486	53.2	81.0976	43.8	64.5066	43.6	73.1544	43.1	71.3576	50	77.8816	53.9	75.4902	50.1	72.6087	47.3	73.791
Claw I heights
External primary branch	17.8	26.6069	17.1	26.7606	16.9	25.4135	17.6	25.8065	16.6	25.2664	18.4	27.1787	17.3	26.1725	18.2	27.1642	16.7	25.4573	17.6	27.5	15.5	26.1383	17.2	26.6254	17.5	26.6768	17.7	26.0677	14.1	23.6577	14.9	24.6689	16.2	25.2336	19.4	27.1709	18.8	27.2464	16.7	26.053
External secondary branch	14.1	21.0762	13.9	21.7527	13.3	20	14.4	21.1144	12.2	18.5693	14.7	21.7134	13.4	20.2723	14.1	21.0448	13.2	20.122	14.1	22.0312	12	20.2361	13.7	21.2074	13.7	20.8841	14.2	20.9131			11.7	19.3709	14	21.8069	15.6	21.8487			13.2	20.5928
Internal primary branch	15.5	23.1689	15.5	24.2567	16.4	24.6617	16.2	23.7537	14.2	21.6134	16.4	24.2245	16.4	24.8109	16.3	24.3284	15.8	24.0854	15.5	24.2188	13.8	23.2715	15.8	24.4582	16.5	25.1524	15.8	23.2695	12.9	21.6443	13.3	22.0199	15.4	23.9875	15.6	21.8487	17	24.6377	15.5	24.181
Internal secondary branch	12.8	19.133	11.9	18.6228	12.5	18.797	12.7	18.6217	11.5	17.5038			12.9	19.5159	12.4	18.5075	12.7	19.3598	12.1	18.9062	11	18.5497	12	18.5759	13.2	20.122	12.3	18.1149			10.3	17.053	12.4	19.3146	12	16.8067			11.5	17.9407
Claw II heights
External primary branch	18.6	27.8027	16.9	26.4476	17.6	26.4662	18.2	26.6862	17.8	27.0928	19.1	28.2127	18.5	27.9879	17.9	26.7164	18	27.439	17.8	27.8125	15.4	25.9696	17.6	27.2446	17.8	27.1341	18.6	27.3932	14.2	23.8255	16	26.4901	17	26.4798	19.6	27.451	18.1	26.2319	16.1	25.117
External secondary branch	15.4	23.0194	12.6	19.7183	13.5	20.3008	14.1	20.6745	15.1	22.9833	15.4	22.7474	14.3	21.6339	14.1	21.0448	13.7	20.8841	14.2	22.1875			13.9	21.517	14.3	21.7988	14.2	20.9131			12.9	21.3576	13.6	21.1838	15.1	21.1485			13.3	20.7488
Internal primary branch	15.8	23.6173	15.4	24.1002	16.1	24.2105	16.1	23.607	14.8	22.5266	16.6	24.5199	15.3	23.1467	16	23.8806	14.9	22.7134	16.4	25.625	14.6	24.6206	15.5	23.9938	16.4	25	16.3	24.0059	12.9	21.6443	13.4	22.1854	15.3	23.8318	16.6	23.2493	16.4	23.7681	14.7	22.9329
Internal secondary branch	13.3	19.8804	12.2	19.0923	13.2	19.8496	12.9	18.915	12.2	18.5693	13.6	20.0886	12.6	19.062	13	19.403	12.3	18.75	13.9	21.7188	11.6	19.5616	13.4	20.743	13	19.8171	13.4	19.7349			10.5	17.3841	12.2	19.0031	14.3	20.028	13.4	19.4203	11.4	17.7847
Claw III heights
External primary branch	17.8	26.6069	16.3	25.5086	17.6	26.4662	18	26.393	18.4	28.0061	18.4	27.1787	19.1	28.8956	18.9	28.209	18	27.439	18.2	28.4375	16.3	27.4874	17.9	27.709	17.7	26.9817	18.9	27.8351	13.9	23.3221	16.1	26.6556	17.4	27.1028	20.2	28.2913	18.6	26.9565	17.2	26.8331
External secondary branch	14.4	21.5247	13.3	20.8138	14.7	22.1053	15	21.9941	13.9	21.1568	14.8	21.8612	14.8	22.3903	14.5	21.6418	14.4	21.9512	14.7	22.9688	12.2	20.5734			13.8	21.0366	14.1	20.7658			12.8	21.1921	14.3	22.2741	16	22.409			14.4	22.4649
Internal primary branch	15.8	23.6173	14.6	22.8482	16.1	24.2105	16.3	23.9003	15.5	23.5921	16.9	24.9631	16.3	24.6596	16.1	24.0299	14.9	22.7134	16.4	25.625	13.4	22.597	15.6	24.1486	16.2	24.6951	17.1	25.1841	12.9	21.6443	13.9	23.0132	14.5	22.5857	17.4	24.3697	17.9	25.942	15	23.4009
Internal secondary branch	13	19.432	11.8	18.4664	13.5	20.3008	12.8	18.7683	12.5	19.0259	13.3	19.6455	13.4	20.2723	13.2	19.7015	12.2	18.5976	13	20.3125	11.5	19.3929	12.4	19.195	12.5	19.0549	13.7	20.1767			10.9	18.0464	11.9	18.5358	14.7	20.5882	14.9	21.5942	12	18.7207
Claw IV heights
Anterior primary branch	18	26.9058	17.8	27.856	18.1	27.218	17.4	25.5132	19.2	29.2237	20	29.5421	18.5	27.9879			18.4	28.0488	19.6	30.625	16.3	27.4874	18.2	28.1734	19.6	29.878			15.5	26.0067	16.2	26.8212	18.8	29.2835	18.5	25.9104	18.2	26.3768	18.7	29.1732
Anterior secondary branch	13.6	20.3288	13.5	21.1268	13.8	20.7519			14.7	22.3744	16.4	24.2245	13.2	19.9697			12.8	19.5122	14.5	22.6562	12.3	20.742	13.9	21.517	14.4	21.9512					12.8	21.1921	13.9	21.6511			13.9	20.1449	13.4	20.9048
Posterior primary branch	19.5	29.148	19.4	30.3599	18.8	28.2707	17.8	26.0997	19.3	29.376			19.1	28.8956			19.6	29.878	19.7	30.7812	18	30.3541	19.7	30.4954	20.5	31.25			16.4	27.5168	17.9	29.6358	19.1	29.7508	19.8	27.7311	20.5	29.7101	19.9	31.0452
Posterior secondary branch	15.4	23.0194	15.2	23.7872	14	21.0526			15.4	23.4399			14.9	22.5416			13.9	21.189	15	23.4375																	16.3	23.6232	15.5	24.181
Eyes (0 = absent; 1 = present)	1		1		1		1		1		1		1		1		1		1		1		1		1		1		1		1		1		1		1		1
Cuticular pores (0/1)	1		1		1		1		1		1		1		1		1		1		1		1		1		1		1		1		1		1		1		1
Lunules I with teeth (0/1)	0		0		0		0		0		0		0		0		0		0		0		0		0		0		0		0		0		0		0		0
Lunules II with teeth (0/1)	0		0		0		0		0		0		0		0		0		0		0		0		0		0		0		0		0		0		0		0
Lunules III with teeth (0/1)	0		0		0		0		0		0		0		0		0		0		0		0		0		0		0		0		0		0		0		0
Lunules IV with teeth (0/1)	1		1		1		1		1		1		1		1		1		1		1		1		1		1		1		1		1		1		1		1
Granulation on legs I (0/1)	1		1		1		1		1		1		1		1		1		1		1		1		1		1		1		1		1		1		1		1
Granulation on legs II (0/1)	1		1		1		1		1		1		1		1		1		1		1		1		1		1		1		1		1		1		1		1
Granulation on legs III (0/1)	1		1		1		1		1		1		1		1		1		1		1		1		1		1		1		1		1		1		1		1
Granulation on legs IV (0/1)	1		1		1		1		1		1		1		1		1		1		1		1		1		1		1		1		1		1		1		1
[truncated: 19 more columns]

## Sheet: eggs
CHARACTER	1	2	3	4	5	6	7	8	9	10	11	12	13	14	15	16	17	18	19	20	21	22	23	24	25	26	27	28	29	30		CHARACTER	N	RANGE			MEAN	SD
Egg bare diameter	93.6	101.2	86	105.7	97.5	99.5	110.1	97.7	99.1	101.5	102.3	99.1	96.7	98.2	91.1	97.5	92.1	98.1	98.7	91.5												Egg bare diameter	20	86	–	110.1	97.86	5.34006
Egg full diameter	108.6	115.6	101	121.4	113.1	113.2	125.6	114.9	115.4	120.5	119.6	116	113.6	117	106.2	114.7	109.4	114.7	116.9	109.2												Egg full diameter	20	101	–	125.6	114.33	5.58797
Process height	7.6	6.5	7	8	9.2	7.1	8.8	8.9	7.8	8.4	8.7	8.7	8.7	7.5	7.4	8.7	8.4	9	8.4	9												Process height	60	6.5	–	9.3	8.09833	0.751607
	6.9	6.5	7.3	8	9.3	7	8.5	8.8	7.4	7.1	8.8	8.4	8.8	7.7	7.8	7.1	8.5	9	7.7	8.5												Process base width	60	5.2	–	8.4	6.80333	0.773933
	7.5	6.5	7.7	8.3	8.4	7.5	8.2	8.8	7.9	8.6	9.1	9.2	8.7	8.6	7.7	7.4	7.7	8.7	7.9	8.6												Process base/height ratio	60	0.670886	–	1.10769	0.843224	0.0930954
Process base width	6.4	6.7	7.1	7.9	6.8	6.3	6.7	7.4	6.5	7.7	7.7	8.3	7.6	5.7	6	7.4	6.5	6.6	6.8	6.7												Terminal disc width	60	4.8	–	8.2	6.335	0.62105
	5.4	5.7	6.2	6.8	7.1	6.3	6.7	8.4	5.3	6.5	7.8	7.1	6.4	6.2	7.6	5.7	6.8	7.1	7	6.6												Inter-process distance	60	2.8	–	6.9	4.63333	0.922536
	7	7.2	6.3	6.7	5.9	6.5	6.9	8.2	5.3	6.3	7.8	7.8	7.1	6.9	7.3	5.2	8.3	7.3	6	6.7												Number of processes on the egg circumference	20	26	–	31	28.7	1.55935
Process base/height ratio	0.842105	1.03077	1.01429	0.9875	0.73913	0.887324	0.761364	0.831461	0.833333	0.916667	0.885057	0.954023	0.873563	0.76	0.810811	0.850575	0.77381	0.733333	0.809524	0.744444
	0.782609	0.876923	0.849315	0.85	0.763441	0.9	0.788235	0.954545	0.716216	0.915493	0.886364	0.845238	0.727273	0.805195	0.974359	0.802817	0.8	0.788889	0.909091	0.776471
	0.933333	1.10769	0.818182	0.807229	0.702381	0.866667	0.841463	0.931818	0.670886	0.732558	0.857143	0.847826	0.816092	0.802326	0.948052	0.702703	1.07792	0.83908	0.759494	0.77907
Terminal disc width	7.8	6.4	6	8	6.5	6.6	6.5	6.2	6	5.7	6.8	5.9	5.9	6.1	6.3	6.6	4.8	5.9	6.9	5.8
	6.7	6.3	6.3	6.9	6.6	6.5	7.1	6	5.4	6.1	5.7	5.7	6.3	6.2	7.2	6	5.3	6.5	6.6	5.9
	7.1	6.8	6.4	6.7	6.5	5.7	8.2	6.7	6	5.7	6.2	6.5	6	6	6.3	6.1	6.7	5.6	7.3	5.6
Inter-process distance	4.3	4.9	4.8	5.6	5.6	6.1	5.3	4.9	5.4	4.6	4	3.7	3.9	3.7	3.8	5	4.6	3.7	4.1	2.8
	5.3	5.8	5.4	6	4.3	6.9	4.7	4.6	4.8	4.3	5.8	3.8	3	4.5	3.6	4.5	4.2	3.4	3.8	4.2
	4.7	6.3	5.1	6.6	5.9	5.5	5.7	5.4	4.5	4.5	4.7	4.7	4.2	2.8	4.2	3.6	3.7	3.2	4.6	4.4
Number of processes on the egg circumference	26	28	28	30	27	28	29	30	28	30	31	29	31	26	27	29	30	31	28	28

## Sheet: animals (µm)
Species	Population	Individual	Body length	Buccal tube length	Stylet support insertion point	Buccal tube external width	Buccal tube internal width	Ventral lamina length	Macroplacoid 1	Macroplacoid 2	Microplacoid	Macroplacoid row	Placoid row	Claw I external primary branch	Claw I external secondary branch	Claw I internal primary branch	Claw I internal secondary branch	Claw II external primary branch	Claw II external secondary branch	Claw II internal primary branch	Claw II internal secondary branch	Claw III external primary branch	Claw III external secondary branch	Claw III internal primary branch	Claw III internal secondary branch	Claw IV anterior primary branch	Claw IV anterior secondary branch	Claw IV posterior primary branch	Claw IV posterior secondary branch
Macrobiotus rebecchii	KG.001	1 (HOL)	902	66.9	53.4	12.4	10.1	38.7	25.6	15.7	8.3	43.4	53.5	17.8	14.1	15.5	12.8	18.6	15.4	15.8	13.3	17.8	14.4	15.8	13	18	13.6	19.5	15.4
Macrobiotus rebecchii	KG.001	2	860	63.9	51.6	12.2	9.8	35.8	21.8	13	7.5	37	47.2	17.1	13.9	15.5	11.9	16.9	12.6	15.4	12.2	16.3	13.3	14.6	11.8	17.8	13.5	19.4	15.2
Macrobiotus rebecchii	KG.001	3	861	66.5	53.7	12.6	10.1	38.3	24.3	14.5	8	40.3	50.2	16.9	13.3	16.4	12.5	17.6	13.5	16.1	13.2	17.6	14.7	16.1	13.5	18.1	13.8	18.8	14
Macrobiotus rebecchii	KG.001	4	927	68.2	54.6	12.6	10.2	37.8	25.9	14.3	8.7	42.6	53.6	17.6	14.4	16.2	12.7	18.2	14.1	16.1	12.9	18	15	16.3	12.8	17.4		17.8
Macrobiotus rebecchii	KG.001	5	799	65.7	53	11.8	9.7	37.3	25.4	15.5	8.9	42.8	53.2	16.6	12.2	14.2	11.5	17.8	15.1	14.8	12.2	18.4	13.9	15.5	12.5	19.2	14.7	19.3	15.4
Macrobiotus rebecchii	KG.001	6	1007.9	67.7	54.1	13.1	10.4	41.5	25.4	16.1	8.6	42.9	53.8	18.4	14.7	16.4		19.1	15.4	16.6	13.6	18.4	14.8	16.9	13.3	20	16.4
Macrobiotus rebecchii	KG.001	7	891	66.1	52.2	13	10.5		24	14.9	8.3	40.6	51.1	17.3	13.4	16.4	12.9	18.5	14.3	15.3	12.6	19.1	14.8	16.3	13.4	18.5	13.2	19.1	14.9
Macrobiotus rebecchii	KG.001	8	844	67	54.1	12.7	10	42.4	25.6	15.6	8.2	42.6	53.5	18.2	14.1	16.3	12.4	17.9	14.1	16	13	18.9	14.5	16.1	13.2
Macrobiotus rebecchii	KG.001	9	820	65.6	52.7	11.8	9.4	35.7	24.6	14.2	8.2	41.2	51.6	16.7	13.2	15.8	12.7	18	13.7	14.9	12.3	18	14.4	14.9	12.2	18.4	12.8	19.6	13.9
Macrobiotus rebecchii	KG.001	10	901	64	52	12.2	10	37.7	24.3	13.9	9.4	40.6	51.4	17.6	14.1	15.5	12.1	17.8	14.2	16.4	13.9	18.2	14.7	16.4	13	19.6	14.5	19.7	15
Macrobiotus rebecchii	KG.001	11	698	59.3	48.2	11.1	8.4	36.2	19.9	12.6	7.2	34.3	44	15.5	12	13.8	11	15.4		14.6	11.6	16.3	12.2	13.4	11.5	16.3	12.3	18
Macrobiotus rebecchii	KG.001	12	776	64.6	52.3	12.2	10.1	38.4	22.9	13.4	7.7	38.1	47.9	17.2	13.7	15.8	12	17.6	13.9	15.5	13.4	17.9		15.6	12.4	18.2	13.9	19.7
Macrobiotus rebecchii	KG.001	13	844	65.6	53.5	12.8	10.9	40.7	27.5	13.8	8.2	43.3	53.2	17.5	13.7	16.5	13.2	17.8	14.3	16.4	13	17.7	13.8	16.2	12.5	19.6	14.4	20.5
Macrobiotus rebecchii	KG.001	14	886	67.9	54.3	11.6	9.3		25.9	15.3	9.1	55.1	43.8	17.7	14.2	15.8	12.3	18.6	14.2	16.3	13.4	18.9	14.1	17.1	13.7
Macrobiotus rebecchii	KG.001	15	593	59.6	48	11	8.6		20.8	12.6	6.9	35.1	43.6	14.1		12.9		14.2		12.9		13.9		12.9		15.5		16.4
Macrobiotus rebecchii	KG.001	16	659	60.4	48.3	10.4	8.6	40.1	20.1	13.2	7.2	34.6	43.1	14.9	11.7	13.3	10.3	16	12.9	13.4	10.5	16.1	12.8	13.9	10.9	16.2	12.8	17.9
Macrobiotus rebecchii	KG.001	17	858	64.2	52	11.7	9.2	38.1	23.2	14.4	7.6	40.1	50	16.2	14	15.4	12.4	17	13.6	15.3	12.2	17.4	14.3	14.5	11.9	18.8	13.9	19.1
Macrobiotus rebecchii	KG.001	18	1061	71.4	57.5	12.9	9.9	40.8	25.8	15.5	8.8	42.9	53.9	19.4	15.6	15.6	12	19.6	15.1	16.6	14.3	20.2	16	17.4	14.7	18.5		19.8
Macrobiotus rebecchii	KG.001	19	887	69	55.1	12.6	9.5	40.4	23.8	14.3	7.7	40.6	50.1	18.8		17		18.1		16.4	13.4	18.6		17.9	14.9	18.2	13.9	20.5	16.3
Macrobiotus rebecchii	KG.001	20	891	64.1	51.7	12	8.9	37.9	23.3	14.9	5.8	39.4	47.3	16.7	13.2	15.5	11.5	16.1	13.3	14.7	11.4	17.2	14.4	15	12	18.7	13.4	19.9	15.5
Macrobiotus rebecchii	KG.001	21
Macrobiotus rebecchii	KG.001	22
Macrobiotus rebecchii	KG.001	23
Macrobiotus rebecchii	KG.001	24
Macrobiotus rebecchii	KG.001	25
Macrobiotus rebecchii	KG.001	26
Macrobiotus rebecchii	KG.001	27
Macrobiotus rebecchii	KG.001	28
Macrobiotus rebecchii	KG.001	29
Macrobiotus rebecchii	KG.001	30

## Sheet: animals (pt)
Species	Population	Individual	Body length	Stylet support insertion point	Buccal tube external width	Buccal tube internal width	Ventral lamina length	Macroplacoid 1	Macroplacoid 2	Microplacoid	Macroplacoid row	Placoid row	Claw I external primary branch	Claw I external secondary branch	Claw I internal primary branch	Claw I internal secondary branch	Claw II external primary branch	Claw II external secondary branch	Claw II internal primary branch	Claw II internal secondary branch	Claw III external primary branch	Claw III external secondary branch	Claw III internal primary branch	Claw III internal secondary branch	Claw IV anterior primary branch	Claw IV anterior secondary branch	Claw IV posterior primary branch	Claw IV posterior secondary branch
Macrobiotus rebecchii	KG.001	1 (HOL)	1348.28	79.8206	18.5351	15.0972	57.8475	38.2661	23.4679	12.4066	64.8729	79.9701	26.6069	21.0762	23.1689	19.133	27.8027	23.0194	23.6173	19.8804	26.6069	21.5247	23.6173	19.432	26.9058	20.3288	29.148	23.0194
Macrobiotus rebecchii	KG.001	2	1345.85	80.7512	19.0923	15.3365	56.025	34.1158	20.3443	11.7371	57.903	73.8654	26.7606	21.7527	24.2567	18.6228	26.4476	19.7183	24.1002	19.0923	25.5086	20.8138	22.8482	18.4664	27.856	21.1268	30.3599	23.7872
Macrobiotus rebecchii	KG.001	3	1294.74	80.7519	18.9474	15.188	57.594	36.5414	21.8045	12.0301	60.6015	75.4887	25.4135	20	24.6617	18.797	26.4662	20.3008	24.2105	19.8496	26.4662	22.1053	24.2105	20.3008	27.218	20.7519	28.2707	21.0526
Macrobiotus rebecchii	KG.001	4	1359.24	80.0587	18.4751	14.956	55.4252	37.9765	20.9677	12.7566	62.4633	78.5924	25.8065	21.1144	23.7537	18.6217	26.6862	20.6745	23.607	18.915	26.393	21.9941	23.9003	18.7683	25.5132		26.0997
Macrobiotus rebecchii	KG.001	5	1216.13	80.6697	17.9604	14.7641	56.7732	38.6606	23.5921	13.5464	65.1446	80.9741	25.2664	18.5693	21.6134	17.5038	27.0928	22.9833	22.5266	18.5693	28.0061	21.1568	23.5921	19.0259	29.2237	22.3744	29.376	23.4399
Macrobiotus rebecchii	KG.001	6	1488.77	79.9114	19.3501	15.3619	61.2999	37.5185	23.7814	12.7031	63.3678	79.4682	27.1787	21.7134	24.2245		28.2127	22.7474	24.5199	20.0886	27.1787	21.8612	24.9631	19.6455	29.5421	24.2245
Macrobiotus rebecchii	KG.001	7	1347.96	78.9713	19.6672	15.885		36.3086	22.5416	12.5567	61.4221	77.3071	26.1725	20.2723	24.8109	19.5159	27.9879	21.6339	23.1467	19.062	28.8956	22.3903	24.6596	20.2723	27.9879	19.9697	28.8956	22.5416
Macrobiotus rebecchii	KG.001	8	1259.7	80.7463	18.9552	14.9254	63.2836	38.209	23.2836	12.2388	63.5821	79.8507	27.1642	21.0448	24.3284	18.5075	26.7164	21.0448	23.8806	19.403	28.209	21.6418	24.0299	19.7015
Macrobiotus rebecchii	KG.001	9	1250	80.3354	17.9878	14.3293	54.4207	37.5	21.6463	12.5	62.8049	78.6585	25.4573	20.122	24.0854	19.3598	27.439	20.8841	22.7134	18.75	27.439	21.9512	22.7134	18.5976	28.0488	19.5122	29.878	21.189
Macrobiotus rebecchii	KG.001	10	1407.81	81.25	19.0625	15.625	58.9063	37.9688	21.7188	14.6875	63.4375	80.3125	27.5	22.0312	24.2188	18.9062	27.8125	22.1875	25.625	21.7188	28.4375	22.9688	25.625	20.3125	30.625	22.6562	30.7812	23.4375
Macrobiotus rebecchii	KG.001	11	1177.07	81.2816	18.7184	14.1653	61.0455	33.5582	21.2479	12.1417	57.8415	74.199	26.1383	20.2361	23.2715	18.5497	25.9696		24.6206	19.5616	27.4874	20.5734	22.597	19.3929	27.4874	20.742	30.3541
Macrobiotus rebecchii	KG.001	12	1201.24	80.9598	18.8854	15.6347	59.4427	35.4489	20.743	11.9195	58.9783	74.1486	26.6254	21.2074	24.4582	18.5759	27.2446	21.517	23.9938	20.743	27.709		24.1486	19.195	28.1734	21.517	30.4954
Macrobiotus rebecchii	KG.001	13	1286.59	81.5549	19.5122	16.6159	62.0427	41.9207	21.0366	12.5	66.0061	81.0976	26.6768	20.8841	25.1524	20.122	27.1341	21.7988	25	19.8171	26.9817	21.0366	24.6951	19.0549	29.878	21.9512	31.25
Macrobiotus rebecchii	KG.001	14	1304.86	79.9705	17.0839	13.6966		38.1443	22.5331	13.4021	81.1487	64.5066	26.0677	20.9131	23.2695	18.1149	27.3932	20.9131	24.0059	19.7349	27.8351	20.7658	25.1841	20.1767
Macrobiotus rebecchii	KG.001	15	994.966	80.5369	18.4564	14.4295		34.8993	21.1409	11.5772	58.8926	73.1544	23.6577		21.6443		23.8255		21.6443		23.3221		21.6443		26.0067		27.5168
Macrobiotus rebecchii	KG.001	16	1091.06	79.9669	17.2185	14.2384	66.3907	33.2781	21.8543	11.9205	57.2848	71.3576	24.6689	19.3709	22.0199	17.053	26.4901	21.3576	22.1854	17.3841	26.6556	21.1921	23.0132	18.0464	26.8212	21.1921	29.6358
Macrobiotus rebecchii	KG.001	17	1336.45	80.9969	18.2243	14.3302	59.3458	36.1371	22.4299	11.838	62.4611	77.8816	25.2336	21.8069	23.9875	19.3146	26.4798	21.1838	23.8318	19.0031	27.1028	22.2741	22.5857	18.5358	29.2835	21.6511	29.7508
Macrobiotus rebecchii	KG.001	18	1485.99	80.5322	18.0672	13.8655	57.1429	36.1345	21.7087	12.3249	60.084	75.4902	27.1709	21.8487	21.8487	16.8067	27.451	21.1485	23.2493	20.028	28.2913	22.409	24.3697	20.5882	25.9104		27.7311
Macrobiotus rebecchii	KG.001	19	1285.51	79.8551	18.2609	13.7681	58.5507	34.4928	20.7246	11.1594	58.8406	72.6087	27.2464		24.6377		26.2319		23.7681	19.4203	26.9565		25.942	21.5942	26.3768	20.1449	29.7101	23.6232
Macrobiotus rebecchii	KG.001	20	1390.02	80.6552	18.7207	13.8846	59.1264	36.3495	23.2449	9.04836	61.4665	73.791	26.053	20.5928	24.181	17.9407	25.117	20.7488	22.9329	17.7847	26.8331	22.4649	23.4009	18.7207	29.1732	20.9048	31.0452	24.181
Macrobiotus rebecchii	KG.001	21
Macrobiotus rebecchii	KG.001	22
Macrobiotus rebecchii	KG.001	23
Macrobiotus rebecchii	KG.001	24
Macrobiotus rebecchii	KG.001	25
Macrobiotus rebecchii	KG.001	26
Macrobiotus rebecchii	KG.001	27
Macrobiotus rebecchii	KG.001	28
Macrobiotus rebecchii	KG.001	29
Macrobiotus rebecchii	KG.001	30

## Sheet: eggs (µm)
Species	Population	egg	Egg bare diameter	Egg full diameter	Process height	Process base width	Process base/height ratio	Terminal disc width	Inter-process distance	Number of processes on the egg circumference
Macrobiotus rebecchii	KG.001	1	93.6	108.6	7.33333	6.26667	0.852682	7.2	4.76667	26
Macrobiotus rebecchii	KG.001	2	101.2	115.6	6.5	6.53333	1.00513	6.5	5.66667	28
Macrobiotus rebecchii	KG.001	3	86	101	7.33333	6.53333	0.893928	6.23333	5.1	28
Macrobiotus rebecchii	KG.001	4	105.7	121.4	8.1	7.13333	0.881576	7.2	6.06667	30
Macrobiotus rebecchii	KG.001	5	97.5	113.1	8.96667	6.6	0.734984	6.53333	5.26667	27
Macrobiotus rebecchii	KG.001	6	99.5	113.2	7.2	6.36667	0.884664	6.26667	6.16667	28
Macrobiotus rebecchii	KG.001	7	110.1	125.6	8.5	6.76667	0.797021	7.26667	5.23333	29
Macrobiotus rebecchii	KG.001	8	97.7	114.9	8.83333	8	0.905941	6.3	4.96667	30
Macrobiotus rebecchii	KG.001	9	99.1	115.4	7.7	5.7	0.740145	5.8	4.9	28
Macrobiotus rebecchii	KG.001	10	101.5	120.5	8.03333	6.83333	0.854906	5.83333	4.46667	30
Macrobiotus rebecchii	KG.001	11	102.3	119.6	8.86667	7.76667	0.876188	6.23333	4.83333	31
Macrobiotus rebecchii	KG.001	12	99.1	116	8.76667	7.73333	0.882362	6.03333	4.06667	29
Macrobiotus rebecchii	KG.001	13	96.7	113.6	8.73333	7.03333	0.805643	6.06667	3.7	31
Macrobiotus rebecchii	KG.001	14	98.2	117	7.93333	6.26667	0.789173	6.1	3.66667	26
Macrobiotus rebecchii	KG.001	15	91.1	106.2	7.63333	6.96667	0.911074	6.6	3.86667	27
Macrobiotus rebecchii	KG.001	16	97.5	114.7	7.73333	6.1	0.785365	6.23333	4.36667	29
Macrobiotus rebecchii	KG.001	17	92.1	109.4	8.2	7.2	0.883911	5.6	4.16667	30
Macrobiotus rebecchii	KG.001	18	98.1	114.7	8.9	7	0.787101	6	3.43333	31
Macrobiotus rebecchii	KG.001	19	98.7	116.9	8	6.6	0.826036	6.93333	4.16667	28
Macrobiotus rebecchii	KG.001	20	91.5	109.2	8.7	6.66667	0.766662	5.76667	3.8	28
Macrobiotus rebecchii	KG.001	21
Macrobiotus rebecchii	KG.001	22
Macrobiotus rebecchii	KG.001	23
Macrobiotus rebecchii	KG.001	24
Macrobiotus rebecchii	KG.001	25
Macrobiotus rebecchii	KG.001	26
Macrobiotus rebecchii	KG.001	27
Macrobiotus rebecchii	KG.001	28
Macrobiotus rebecchii	KG.001	29
Macrobiotus rebecchii	KG.001	30
