# Supplementary material for: Macrobiotus rebecchii sp. nov.: A New Limno-Terrestrial and Hermaphroditic Tardigrade from Kyrgyzstan
Source: Animals (Basel). 2022 Oct 23;12(21):2906. doi: 10.3390/ani12212906 (PMC9653662; doi:10.3390/ani12212906)
Supplement: Supplementary file 1 [file animals-12-02906-s001.zip › Spreadsheets S2. P-genetic distances..xlsx]

## Sheet: Arkusz1
	COI
		1	2	3
1	OP477442_Mac.reb_1
2	OP477443_Mac.reb_2	0
3	MH057764_Mac.han	0.171994	0.171994
	18S
		1	2	3	4	5
1	OP479887_Mac.reb_1
2	OP479888_Mac.reb_2	0
3	MH063922_Mac.han	0	0
4	HQ604974_Mac.joa_1	0	0	0
5	HQ604975_Mac.joa_2	0	0	0	0
